# Supplementary material for: Genome-wide expression reveals potential biomarkers in breast cancer bone metastasis
Source: J Integr Bioinform. 2022 Apr 8;19(3):20210041. doi: 10.1515/jib-2021-0041 (PMC9521824; doi:10.1515/jib-2021-0041)
Supplement: Supplementary file 2 — Supplementary Material Details [file j_jib-2021-0041_suppl_002.xlsx]

## Sheet: Table S1
Supplementary Table S1: Differentially expressed genes
Gene	adj.P.Val	P.Value	logFC
Abca9	0.047361	0.000142	-1.05615
Ace	0.206309	0.00277	-1.05584
Acod1	0.005058	4.53e-06	1.31568
Adgrg7	0.013786	1.84e-05	-1.06364
Anpep	0.049487	0.000151	1.03528
Asprv1	0.069859	0.000299	1.19867
AW112010	0.058169	0.000199	1.0444
BC117090	0.002203	1.26e-06	1.06958
Bcl3	0.002669	1.78e-06	1.24679
Ccl12	0.095803	0.000525	1.22008
Cd209a	0.145066	0.00119	-1.02322
Cd209d	0.115947	0.000812	-1.04417
Cd300e	0.177488	0.0018	-1.04961
Cd36	0.002726	1.95e-06	-1.95951
Cfb	0.00112	5.86e-07	2.08957
Cldn1	0.079682	0.00041	-1.02371
Clec10a	0.117606	0.000829	-1.04722
Clec4b1	0.005541	5.54e-06	-1.27595
Cxcl10	0.005541	5.52e-06	1.41517
Cxcl11	0.000841	3.6e-07	2.33552
Cxcl9	0.000447	8.99e-08	2.52098
Cyp2ab1	0.067044	0.000249	-1.09932
Dennd5b	0.022142	4.57e-05	-1.20618
Derl3	0.069859	0.000298	-1.19896
Dnase1l3	0.000702	2.67e-07	1.35354
Dntt	0.474108	0.0347	1.14492
F11r	0.074563	0.000351	1.21113
Fabp4	0.014458	2e-05	-2.29524
Gm4951	0.009864	1.13e-05	1.65422
Gm5483	0.000629	2.1e-07	3.04263
Gm5547	0.002669	1.71e-06	-1.03793
Hid1	0.022714	4.87e-05	-1.19129
Hpgd	0.018266	2.78e-05	-1.48667
Iigp1	0.011911	1.53e-05	1.73144
Il1f9	0.018382	2.89e-05	1.30357
Il1r2	0.008278	8.67e-06	1.50149
Irf4	0.083055	0.000439	-1.08808
Jchain	0.011187	1.33e-05	-2.08343
Lipg	0.000421	2.97e-08	3.61963
Lpl	0.000421	6.01e-08	-1.47825
Ly6a	0.096473	0.000533	1.21663
Ly6i	0.300364	0.00805	1.19498
Mmp14	0.076435	0.000375	1.1478
Mrc1	0.019051	3.43e-05	-1.34353
Mzb1	0.031163	8.17e-05	-1.38628
Npl	0.000447	1.06e-07	1.60325
Oas1g	0.229239	0.00377	1.49646
Oas2	0.131064	0.000986	1.2783
Pou2af1	0.031163	7.92e-05	-1.12022
Pparg	0.150905	0.00131	-1.01346
Saa3	0.000421	6.02e-08	3.84856
Siglech	0.510024	0.0454	1.1457
Slc12a2	0.011496	1.42e-05	-1.93406
St6gal1	0.009864	1.09e-05	-1.15735
Stfa1	0.058169	0.000199	1.6482
Stfa2l1	0.000959	4.57e-07	2.23199
Stfa3	0.019051	3.38e-05	1.71599
Tarm1	0.07239	0.000324	1.03105
Tnfrsf17	0.000629	1.92e-07	-1.6873
Vcan	0.031163	8.45e-05	1.47156
Xcl1	0.023407	5.26e-05	1.61988

## Sheet: Table S2
Supplementary Table S2: GO-term analysis of upregulated genes
#term ID	term description	observed gene count	background gene count	strength	false discovery rate	matching proteins in your network (labels)
KEGG Pathway
mmu04060	Cytokine-cytokine receptor interaction	6	252	1.19	8.59e-05	Ccl12,Il1r2,Xcl1,Cxcl10,Cxcr3,Cxcl9
mmu04062	Chemokine signaling pathway	5	179	1.26	0.00015	Ccl12,Xcl1,Cxcl10,Cxcr3,Cxcl9
mmu04640	Hematopoietic cell lineage	4	90	1.46	0.00015	Il1r2,Dntt,Anpep,Siglech
mmu04668	TNF signaling pathway	4	108	1.38	0.00023	Ccl12,Cxcl10,Mmp14,Bcl3
mmu05164	Influenza A	4	165	1.2	0.0009	Ccl12,Cxcl10,Oas2,Oas1g
mmu04621	NOD-like receptor signaling pathway	3	164	1.07	0.0125	Ccl12,Oas2,Oas1g
mmu05168	Herpes simplex infection	3	202	0.98	0.0191	Ccl12,Oas2,Oas1g
mmu04657	IL-17 signaling pathway	2	91	1.15	0.0395	Ccl12,Cxcl10
mmu04620	Toll-like receptor signaling pathway	2	98	1.12	0.0403	Cxcl10,Cxcl9
Molecular Function
GO:0008009	chemokine activity	4	41	1.8	0.0001	Ccl12,Xcl1,Cxcl10,Cxcl9
GO:0005125	cytokine activity	5	197	1.22	0.00069	Ccl12,Xcl1,Cxcl10,Il1f9,Cxcl9
GO:0005126	cytokine receptor binding	5	267	1.08	0.0018	Ccl12,Xcl1,Cxcl10,Il1f9,Cxcl9
GO:0048018	receptor ligand activity	6	429	0.96	0.0018	Ccl12,Saa3,Xcl1,Cxcl10,Il1f9,Cxcl9
GO:0048248	CXCR3 chemokine receptor binding	2	5	2.41	0.0018	Cxcl10,Cxcl9
GO:0098772	molecular function regulator	10	1573	0.62	0.0018	Ccl12,Saa3,Xcl1,Cxcl10,Stfa1,Il1f9,Stfa3,Stfa2l1,Mmp14,Cxcl9
GO:0004869	cysteine-type endopeptidase inhibitor activity	3	59	1.52	0.002	Stfa1,Stfa3,Stfa2l1
GO:0061134	peptidase regulator activity	4	207	1.1	0.0041	Stfa1,Stfa3,Stfa2l1,Mmp14
GO:0070006	metalloaminopeptidase activity	2	17	1.88	0.0049	Mmp14,Anpep
GO:0048020	CCR chemokine receptor binding	2	35	1.57	0.0161	Ccl12,Xcl1
GO:0005102	signaling receptor binding	8	1515	0.53	0.0183	Ccl12,Saa3,Xcl1,Cxcl10,Il1f9,Tarm1,Mmp14,Cxcl9
GO:0005539	glycosaminoglycan binding	3	184	1.02	0.0213	Cxcl10,Lipg,Vcan
GO:0016830	carbon-carbon lyase activity	2	49	1.42	0.0213	Irg1,Npl
Cellular Component
GO:0005576	extracellular region	14	2044	0.65	8.24e-05	Ccl12,Saa3,Cfb,Dnase1l3,Il1r2,Xcl1,Iigp1,Cxcl10,Il1f9,Lipg,Mmp14,Anpep,Vcan,Cxcl9
GO:0005615	extracellular space	10	1131	0.76	0.00027	Ccl12,Saa3,Cfb,Xcl1,Cxcl10,Il1f9,Lipg,Mmp14,Anpep,Cxcl9
GO:0009897	external side of plasma membrane	5	308	1.02	0.0037	Cxcl10,Cxcr3,Anpep,Cxcl9,Ly6a
GO:0009986	cell surface	7	796	0.76	0.0047	Cxcl10,Cxcr3,Lipg,Anpep,Vcan,Cxcl9,Ly6a
Biological Process
GO:0006952	defense response	13	1079	0.89	1.09e-06	10090.ENSMUSP00000000194,10090.ENSMUSP00000006956,10090.ENSMUSP00000022722,10090.ENSMUSP00000025229,10090.ENSMUSP00000027860,10090.ENSMUSP00000032473,10090.ENSMUSP00000047646,10090.ENSMUSP00000052444,10090.ENSMUSP00000053391,10090.ENSMUSP00000060082,10090.ENSMUSP00000069745,10090.ENSMUSP00000108716,10090.ENSMUSP00000113851	Ccl12,Saa3,Irg1,Cfb,Xcl1,Iigp1,Cxcl10,Cxcr3,Il1f9,Oas2,Tarm1,Cxcl9,Bcl3
GO:0006955	immune response	12	914	0.93	1.09e-06	10090.ENSMUSP00000000194,10090.ENSMUSP00000022722,10090.ENSMUSP00000025229,10090.ENSMUSP00000026315,10090.ENSMUSP00000027860,10090.ENSMUSP00000032473,10090.ENSMUSP00000047646,10090.ENSMUSP00000053391,10090.ENSMUSP00000060082,10090.ENSMUSP00000069745,10090.ENSMUSP00000108716,10090.ENSMUSP00000113851	Ccl12,Irg1,Cfb,Dnase1l3,Xcl1,Iigp1,Cxcl10,Il1f9,Oas2,Tarm1,Cxcl9,Bcl3
GO:0009605	response to external stimulus	17	2021	0.74	1.09e-06	10090.ENSMUSP00000000194,10090.ENSMUSP00000006956,10090.ENSMUSP00000022722,10090.ENSMUSP00000025229,10090.ENSMUSP00000027860,10090.ENSMUSP00000032473,10090.ENSMUSP00000047646,10090.ENSMUSP00000052444,10090.ENSMUSP00000053391,10090.ENSMUSP00000060082,10090.ENSMUSP00000062078,10090.ENSMUSP00000066536,10090.ENSMUSP00000069745,10090.ENSMUSP00000087119,10090.ENSMUSP00000108716,10090.ENSMUSP00000113851…	Ccl12,Saa3,Irg1,Cfb,Xcl1,Iigp1,Cxcl10,Cxcr3,Il1f9,Oas2,Dntt,Lipg,Tarm1,Mmp14,Cxcl9,Bcl3,Ly6a
GO:0019221	cytokine-mediated signaling pathway	9	313	1.27	1.09e-06	10090.ENSMUSP00000000194,10090.ENSMUSP00000027243,10090.ENSMUSP00000027860,10090.ENSMUSP00000032473,10090.ENSMUSP00000047646,10090.ENSMUSP00000052444,10090.ENSMUSP00000053391,10090.ENSMUSP00000060082,10090.ENSMUSP00000108716	Ccl12,Il1r2,Xcl1,Iigp1,Cxcl10,Cxcr3,Il1f9,Oas2,Cxcl9
GO:0048247	lymphocyte chemotaxis	5	40	1.91	1.09e-06	10090.ENSMUSP00000000194,10090.ENSMUSP00000027860,10090.ENSMUSP00000047646,10090.ENSMUSP00000052444,10090.ENSMUSP00000108716	Ccl12,Xcl1,Cxcl10,Cxcr3,Cxcl9
GO:0051707	response to other organism	13	1050	0.9	1.09e-06	10090.ENSMUSP00000000194,10090.ENSMUSP00000006956,10090.ENSMUSP00000022722,10090.ENSMUSP00000025229,10090.ENSMUSP00000027860,10090.ENSMUSP00000032473,10090.ENSMUSP00000047646,10090.ENSMUSP00000053391,10090.ENSMUSP00000060082,10090.ENSMUSP00000069745,10090.ENSMUSP00000108716,10090.ENSMUSP00000113851,10090.ENSMUSP00000140287	Ccl12,Saa3,Irg1,Cfb,Xcl1,Iigp1,Cxcl10,Il1f9,Oas2,Tarm1,Cxcl9,Bcl3,Ly6a
GO:0071345	cellular response to cytokine stimulus	11	676	1.02	1.09e-06	10090.ENSMUSP00000000194,10090.ENSMUSP00000006956,10090.ENSMUSP00000022722,10090.ENSMUSP00000027243,10090.ENSMUSP00000027860,10090.ENSMUSP00000032473,10090.ENSMUSP00000047646,10090.ENSMUSP00000052444,10090.ENSMUSP00000053391,10090.ENSMUSP00000060082,10090.ENSMUSP00000108716	Ccl12,Saa3,Irg1,Il1r2,Xcl1,Iigp1,Cxcl10,Cxcr3,Il1f9,Oas2,Cxcl9
GO:0098542	defense response to other organism	11	735	0.99	1.09e-06	10090.ENSMUSP00000000194,10090.ENSMUSP00000022722,10090.ENSMUSP00000025229,10090.ENSMUSP00000027860,10090.ENSMUSP00000032473,10090.ENSMUSP00000047646,10090.ENSMUSP00000053391,10090.ENSMUSP00000060082,10090.ENSMUSP00000069745,10090.ENSMUSP00000108716,10090.ENSMUSP00000113851	Ccl12,Irg1,Cfb,Xcl1,Iigp1,Cxcl10,Il1f9,Oas2,Tarm1,Cxcl9,Bcl3
GO:0070098	chemokine-mediated signaling pathway	5	67	1.68	6.83e-06	10090.ENSMUSP00000000194,10090.ENSMUSP00000027860,10090.ENSMUSP00000047646,10090.ENSMUSP00000052444,10090.ENSMUSP00000108716	Ccl12,Xcl1,Cxcl10,Cxcr3,Cxcl9
GO:0009617	response to bacterium	9	566	1.01	1.02e-05	10090.ENSMUSP00000000194,10090.ENSMUSP00000006956,10090.ENSMUSP00000022722,10090.ENSMUSP00000032473,10090.ENSMUSP00000047646,10090.ENSMUSP00000060082,10090.ENSMUSP00000108716,10090.ENSMUSP00000113851,10090.ENSMUSP00000140287	Ccl12,Saa3,Irg1,Iigp1,Cxcl10,Oas2,Cxcl9,Bcl3,Ly6a
GO:0060326	cell chemotaxis	6	175	1.35	1.96e-05	10090.ENSMUSP00000000194,10090.ENSMUSP00000006956,10090.ENSMUSP00000027860,10090.ENSMUSP00000047646,10090.ENSMUSP00000052444,10090.ENSMUSP00000108716	Ccl12,Saa3,Xcl1,Cxcl10,Cxcr3,Cxcl9
GO:0006954	inflammatory response	8	454	1.06	2.32e-05	10090.ENSMUSP00000000194,10090.ENSMUSP00000006956,10090.ENSMUSP00000022722,10090.ENSMUSP00000027860,10090.ENSMUSP00000047646,10090.ENSMUSP00000052444,10090.ENSMUSP00000053391,10090.ENSMUSP00000108716	Ccl12,Saa3,Irg1,Xcl1,Cxcl10,Cxcr3,Il1f9,Cxcl9
GO:0002685	regulation of leukocyte migration	6	191	1.31	2.84e-05	10090.ENSMUSP00000000194,10090.ENSMUSP00000027860,10090.ENSMUSP00000047646,10090.ENSMUSP00000052444,10090.ENSMUSP00000087119,10090.ENSMUSP00000108716	Ccl12,Xcl1,Cxcl10,Cxcr3,Mmp14,Cxcl9
GO:0051281	positive regulation of release of sequestered calcium ion into cytosol	4	38	1.83	2.84e-05	10090.ENSMUSP00000027860,10090.ENSMUSP00000047646,10090.ENSMUSP00000052444,10090.ENSMUSP00000108716	Xcl1,Cxcl10,Cxcr3,Cxcl9
GO:0002376	immune system process	13	1703	0.69	3.62e-05	10090.ENSMUSP00000000194,10090.ENSMUSP00000022722,10090.ENSMUSP00000025229,10090.ENSMUSP00000026315,10090.ENSMUSP00000027860,10090.ENSMUSP00000032473,10090.ENSMUSP00000047646,10090.ENSMUSP00000052444,10090.ENSMUSP00000053391,10090.ENSMUSP00000060082,10090.ENSMUSP00000069745,10090.ENSMUSP00000108716,10090.ENSMUSP00000113851	Ccl12,Irg1,Cfb,Dnase1l3,Xcl1,Iigp1,Cxcl10,Cxcr3,Il1f9,Oas2,Tarm1,Cxcl9,Bcl3
GO:0010818	T cell chemotaxis	3	9	2.33	3.62e-05	10090.ENSMUSP00000047646,10090.ENSMUSP00000052444,10090.ENSMUSP00000108716	Cxcl10,Cxcr3,Cxcl9
GO:0045087	innate immune response	8	534	0.99	5.79e-05	10090.ENSMUSP00000000194,10090.ENSMUSP00000022722,10090.ENSMUSP00000025229,10090.ENSMUSP00000027860,10090.ENSMUSP00000032473,10090.ENSMUSP00000053391,10090.ENSMUSP00000060082,10090.ENSMUSP00000069745	Ccl12,Irg1,Cfb,Xcl1,Iigp1,Il1f9,Oas2,Tarm1
GO:0051928	positive regulation of calcium ion transport	5	125	1.41	6.82e-05	10090.ENSMUSP00000000194,10090.ENSMUSP00000027860,10090.ENSMUSP00000047646,10090.ENSMUSP00000052444,10090.ENSMUSP00000108716	Ccl12,Xcl1,Cxcl10,Cxcr3,Cxcl9
GO:0002687	positive regulation of leukocyte migration	5	143	1.36	0.00012	10090.ENSMUSP00000000194,10090.ENSMUSP00000027860,10090.ENSMUSP00000047646,10090.ENSMUSP00000087119,10090.ENSMUSP00000108716	Ccl12,Xcl1,Cxcl10,Mmp14,Cxcl9
GO:0010830	regulation of myotube differentiation	4	61	1.63	0.00012	10090.ENSMUSP00000047646,10090.ENSMUSP00000053391,10090.ENSMUSP00000087119,10090.ENSMUSP00000108716	Cxcl10,Il1f9,Mmp14,Cxcl9
GO:0032101	regulation of response to external stimulus	9	811	0.86	0.00012	10090.ENSMUSP00000000194,10090.ENSMUSP00000022722,10090.ENSMUSP00000026315,10090.ENSMUSP00000027243,10090.ENSMUSP00000027860,10090.ENSMUSP00000047646,10090.ENSMUSP00000052444,10090.ENSMUSP00000069745,10090.ENSMUSP00000108716	Ccl12,Irg1,Dnase1l3,Il1r2,Xcl1,Cxcl10,Cxcr3,Tarm1,Cxcl9
GO:0002682	regulation of immune system process	10	1165	0.75	0.00024	10090.ENSMUSP00000000194,10090.ENSMUSP00000022722,10090.ENSMUSP00000025229,10090.ENSMUSP00000026315,10090.ENSMUSP00000027860,10090.ENSMUSP00000047646,10090.ENSMUSP00000052444,10090.ENSMUSP00000069745,10090.ENSMUSP00000087119,10090.ENSMUSP00000108716	Ccl12,Irg1,Cfb,Dnase1l3,Xcl1,Cxcl10,Cxcr3,Tarm1,Mmp14,Cxcl9
GO:0051704	multi-organism process	13	2092	0.61	0.00024	10090.ENSMUSP00000000194,10090.ENSMUSP00000006956,10090.ENSMUSP00000022722,10090.ENSMUSP00000025229,10090.ENSMUSP00000027860,10090.ENSMUSP00000032473,10090.ENSMUSP00000047646,10090.ENSMUSP00000053391,10090.ENSMUSP00000060082,10090.ENSMUSP00000069745,10090.ENSMUSP00000108716,10090.ENSMUSP00000113851,10090.ENSMUSP00000140287	Ccl12,Saa3,Irg1,Cfb,Xcl1,Iigp1,Cxcl10,Il1f9,Oas2,Tarm1,Cxcl9,Bcl3,Ly6a
GO:1901623	regulation of lymphocyte chemotaxis	3	22	1.95	0.00024	10090.ENSMUSP00000000194,10090.ENSMUSP00000027860,10090.ENSMUSP00000047646	Ccl12,Xcl1,Cxcl10
GO:1901739	regulation of myoblast fusion	3	24	1.91	0.00028	10090.ENSMUSP00000047646,10090.ENSMUSP00000053391,10090.ENSMUSP00000108716	Cxcl10,Il1f9,Cxcl9
GO:0010033	response to organic substance	14	2553	0.55	0.00032	10090.ENSMUSP00000000194,10090.ENSMUSP00000006956,10090.ENSMUSP00000022722,10090.ENSMUSP00000025229,10090.ENSMUSP00000027243,10090.ENSMUSP00000027860,10090.ENSMUSP00000032473,10090.ENSMUSP00000047646,10090.ENSMUSP00000052444,10090.ENSMUSP00000053391,10090.ENSMUSP00000060082,10090.ENSMUSP00000062078,10090.ENSMUSP00000087119,10090.ENSMUSP00000108716	Ccl12,Saa3,Irg1,Cfb,Il1r2,Xcl1,Iigp1,Cxcl10,Cxcr3,Il1f9,Oas2,Dntt,Mmp14,Cxcl9
GO:0050920	regulation of chemotaxis	5	195	1.22	0.00036	10090.ENSMUSP00000000194,10090.ENSMUSP00000027860,10090.ENSMUSP00000047646,10090.ENSMUSP00000052444,10090.ENSMUSP00000108716	Ccl12,Xcl1,Cxcl10,Cxcr3,Cxcl9
GO:0071347	cellular response to interleukin-1	4	90	1.46	0.00036	10090.ENSMUSP00000000194,10090.ENSMUSP00000006956,10090.ENSMUSP00000022722,10090.ENSMUSP00000027860	Ccl12,Saa3,Irg1,Xcl1
GO:0016477	cell migration	8	758	0.84	0.00043	10090.ENSMUSP00000000194,10090.ENSMUSP00000006956,10090.ENSMUSP00000027860,10090.ENSMUSP00000047646,10090.ENSMUSP00000052444,10090.ENSMUSP00000087119,10090.ENSMUSP00000105173,10090.ENSMUSP00000108716	Ccl12,Saa3,Xcl1,Cxcl10,Cxcr3,Mmp14,Vcan,Cxcl9
GO:0043950	positive regulation of cAMP-mediated signaling	3	32	1.78	0.00053	10090.ENSMUSP00000047646,10090.ENSMUSP00000052444,10090.ENSMUSP00000108716	Cxcl10,Cxcr3,Cxcl9
GO:0009615	response to virus	5	221	1.17	0.00055	10090.ENSMUSP00000027860,10090.ENSMUSP00000047646,10090.ENSMUSP00000060082,10090.ENSMUSP00000108716,10090.ENSMUSP00000113851	Xcl1,Cxcl10,Oas2,Cxcl9,Bcl3
GO:1901740	negative regulation of myoblast fusion	2	3	2.64	0.00055	10090.ENSMUSP00000047646,10090.ENSMUSP00000053391	Cxcl10,Il1f9
GO:0001817	regulation of cytokine production	7	592	0.88	0.00068	10090.ENSMUSP00000022722,10090.ENSMUSP00000027243,10090.ENSMUSP00000027860,10090.ENSMUSP00000041907,10090.ENSMUSP00000053391,10090.ENSMUSP00000069745,10090.ENSMUSP00000113851	Irg1,Il1r2,Xcl1,F11r,Il1f9,Tarm1,Bcl3
GO:0002252	immune effector process	6	395	0.99	0.00068	10090.ENSMUSP00000025229,10090.ENSMUSP00000026315,10090.ENSMUSP00000047646,10090.ENSMUSP00000060082,10090.ENSMUSP00000108716,10090.ENSMUSP00000113851	Cfb,Dnase1l3,Cxcl10,Oas2,Cxcl9,Bcl3
GO:0002688	regulation of leukocyte chemotaxis	4	116	1.35	0.00071	10090.ENSMUSP00000000194,10090.ENSMUSP00000027860,10090.ENSMUSP00000047646,10090.ENSMUSP00000108716	Ccl12,Xcl1,Cxcl10,Cxcl9
GO:0032103	positive regulation of response to external stimulus	6	402	0.99	0.00071	10090.ENSMUSP00000022722,10090.ENSMUSP00000027860,10090.ENSMUSP00000047646,10090.ENSMUSP00000052444,10090.ENSMUSP00000069745,10090.ENSMUSP00000108716	Irg1,Xcl1,Cxcl10,Cxcr3,Tarm1,Cxcl9
GO:0008347	glial cell migration	3	42	1.67	0.00085	10090.ENSMUSP00000000194,10090.ENSMUSP00000087119,10090.ENSMUSP00000105173	Ccl12,Mmp14,Vcan
GO:0006950	response to stress	14	2899	0.5	0.0009	10090.ENSMUSP00000000194,10090.ENSMUSP00000006956,10090.ENSMUSP00000022722,10090.ENSMUSP00000025229,10090.ENSMUSP00000027860,10090.ENSMUSP00000032473,10090.ENSMUSP00000047646,10090.ENSMUSP00000052444,10090.ENSMUSP00000053391,10090.ENSMUSP00000060082,10090.ENSMUSP00000069745,10090.ENSMUSP00000087119,10090.ENSMUSP00000108716,10090.ENSMUSP00000113851	Ccl12,Saa3,Irg1,Cfb,Xcl1,Iigp1,Cxcl10,Cxcr3,Il1f9,Oas2,Tarm1,Mmp14,Cxcl9,Bcl3
GO:0050921	positive regulation of chemotaxis	4	142	1.26	0.0012	10090.ENSMUSP00000027860,10090.ENSMUSP00000047646,10090.ENSMUSP00000052444,10090.ENSMUSP00000108716	Xcl1,Cxcl10,Cxcr3,Cxcl9
GO:2000562	negative regulation of CD4-positive, alpha-beta T cell proliferation	2	7	2.27	0.0013	10090.ENSMUSP00000027860,10090.ENSMUSP00000069745	Xcl1,Tarm1
GO:0042221	response to chemical	15	3532	0.44	0.0015	10090.ENSMUSP00000000194,10090.ENSMUSP00000006956,10090.ENSMUSP00000022722,10090.ENSMUSP00000025229,10090.ENSMUSP00000027243,10090.ENSMUSP00000027860,10090.ENSMUSP00000032473,10090.ENSMUSP00000047646,10090.ENSMUSP00000052444,10090.ENSMUSP00000053391,10090.ENSMUSP00000060082,10090.ENSMUSP00000062078,10090.ENSMUSP00000066536,10090.ENSMUSP00000087119,10090.ENSMUSP00000108716	Ccl12,Saa3,Irg1,Cfb,Il1r2,Xcl1,Iigp1,Cxcl10,Cxcr3,Il1f9,Oas2,Dntt,Lipg,Mmp14,Cxcl9
GO:0043615	astrocyte cell migration	2	8	2.21	0.0015	10090.ENSMUSP00000000194,10090.ENSMUSP00000087119	Ccl12,Mmp14
GO:0050727	regulation of inflammatory response	5	301	1.03	0.0015	10090.ENSMUSP00000022722,10090.ENSMUSP00000026315,10090.ENSMUSP00000027243,10090.ENSMUSP00000027860,10090.ENSMUSP00000069745	Irg1,Dnase1l3,Il1r2,Xcl1,Tarm1
GO:0065009	regulation of molecular function	14	3081	0.47	0.0015	10090.ENSMUSP00000000194,10090.ENSMUSP00000006956,10090.ENSMUSP00000022722,10090.ENSMUSP00000027860,10090.ENSMUSP00000041907,10090.ENSMUSP00000047646,10090.ENSMUSP00000049068,10090.ENSMUSP00000053391,10090.ENSMUSP00000067445,10090.ENSMUSP00000078181,10090.ENSMUSP00000087119,10090.ENSMUSP00000105173,10090.ENSMUSP00000108716,10090.ENSMUSP00000113851	Ccl12,Saa3,Irg1,Xcl1,F11r,Cxcl10,Stfa1,Il1f9,Stfa3,Stfa2l1,Mmp14,Vcan,Cxcl9,Bcl3
GO:2000501	regulation of natural killer cell chemotaxis	2	8	2.21	0.0015	10090.ENSMUSP00000000194,10090.ENSMUSP00000027860	Ccl12,Xcl1
GO:0045661	regulation of myoblast differentiation	3	60	1.51	0.0017	10090.ENSMUSP00000047646,10090.ENSMUSP00000053391,10090.ENSMUSP00000108716	Cxcl10,Il1f9,Cxcl9
GO:0050896	response to stimulus	21	6616	0.31	0.0017	10090.ENSMUSP00000000194,10090.ENSMUSP00000006956,10090.ENSMUSP00000022722,10090.ENSMUSP00000025229,10090.ENSMUSP00000026315,10090.ENSMUSP00000027243,10090.ENSMUSP00000027860,10090.ENSMUSP00000032473,10090.ENSMUSP00000041907,10090.ENSMUSP00000047646,10090.ENSMUSP00000052444,10090.ENSMUSP00000053391,10090.ENSMUSP00000060082,10090.ENSMUSP00000062078,10090.ENSMUSP00000066536,10090.ENSMUSP00000069745…	Ccl12,Saa3,Irg1,Cfb,Dnase1l3,Il1r2,Xcl1,Iigp1,F11r,Cxcl10,Cxcr3,Il1f9,Oas2,Dntt,Lipg,Tarm1,Mmp14,Anpep,Cxcl9,Bcl3,Ly6a
GO:0002684	positive regulation of immune system process	7	771	0.77	0.0021	10090.ENSMUSP00000000194,10090.ENSMUSP00000022722,10090.ENSMUSP00000025229,10090.ENSMUSP00000027860,10090.ENSMUSP00000047646,10090.ENSMUSP00000087119,10090.ENSMUSP00000108716	Ccl12,Irg1,Cfb,Xcl1,Cxcl10,Mmp14,Cxcl9
GO:0010469	regulation of signaling receptor activity	6	550	0.85	0.0024	10090.ENSMUSP00000000194,10090.ENSMUSP00000006956,10090.ENSMUSP00000027860,10090.ENSMUSP00000047646,10090.ENSMUSP00000053391,10090.ENSMUSP00000108716	Ccl12,Saa3,Xcl1,Cxcl10,Il1f9,Cxcl9
GO:0040017	positive regulation of locomotion	6	550	0.85	0.0024	10090.ENSMUSP00000000194,10090.ENSMUSP00000027860,10090.ENSMUSP00000047646,10090.ENSMUSP00000052444,10090.ENSMUSP00000087119,10090.ENSMUSP00000108716	Ccl12,Xcl1,Cxcl10,Cxcr3,Mmp14,Cxcl9
GO:0051239	regulation of multicellular organismal process	13	2858	0.47	0.0024	10090.ENSMUSP00000022722,10090.ENSMUSP00000027243,10090.ENSMUSP00000027860,10090.ENSMUSP00000041907,10090.ENSMUSP00000047646,10090.ENSMUSP00000052444,10090.ENSMUSP00000053391,10090.ENSMUSP00000060082,10090.ENSMUSP00000066536,10090.ENSMUSP00000069745,10090.ENSMUSP00000087119,10090.ENSMUSP00000103015,10090.ENSMUSP00000113851	Irg1,Il1r2,Xcl1,F11r,Cxcl10,Cxcr3,Il1f9,Oas2,Lipg,Tarm1,Mmp14,Anpep,Bcl3
GO:0010819	regulation of T cell chemotaxis	2	13	2	0.003	10090.ENSMUSP00000027860,10090.ENSMUSP00000047646	Xcl1,Cxcl10
GO:0051336	regulation of hydrolase activity	8	1128	0.66	0.0032	10090.ENSMUSP00000000194,10090.ENSMUSP00000027860,10090.ENSMUSP00000041907,10090.ENSMUSP00000049068,10090.ENSMUSP00000067445,10090.ENSMUSP00000078181,10090.ENSMUSP00000087119,10090.ENSMUSP00000105173	Ccl12,Xcl1,F11r,Stfa1,Stfa3,Stfa2l1,Mmp14,Vcan
GO:0070664	negative regulation of leukocyte proliferation	3	79	1.39	0.0033	10090.ENSMUSP00000000194,10090.ENSMUSP00000027860,10090.ENSMUSP00000069745	Ccl12,Xcl1,Tarm1
GO:0001818	negative regulation of cytokine production	4	229	1.05	0.005	10090.ENSMUSP00000022722,10090.ENSMUSP00000027243,10090.ENSMUSP00000027860,10090.ENSMUSP00000113851	Irg1,Il1r2,Xcl1,Bcl3
GO:0002690	positive regulation of leukocyte chemotaxis	3	93	1.32	0.005	10090.ENSMUSP00000027860,10090.ENSMUSP00000047646,10090.ENSMUSP00000108716	Xcl1,Cxcl10,Cxcl9
GO:0048583	regulation of response to stimulus	14	3552	0.41	0.0051	10090.ENSMUSP00000000194,10090.ENSMUSP00000006956,10090.ENSMUSP00000022722,10090.ENSMUSP00000025229,10090.ENSMUSP00000026315,10090.ENSMUSP00000027243,10090.ENSMUSP00000027860,10090.ENSMUSP00000047646,10090.ENSMUSP00000052444,10090.ENSMUSP00000053391,10090.ENSMUSP00000069745,10090.ENSMUSP00000087119,10090.ENSMUSP00000108716,10090.ENSMUSP00000113851	Ccl12,Saa3,Irg1,Cfb,Dnase1l3,Il1r2,Xcl1,Cxcl10,Cxcr3,Il1f9,Tarm1,Mmp14,Cxcl9,Bcl3
GO:0071346	cellular response to interferon-gamma	3	97	1.3	0.0054	10090.ENSMUSP00000000194,10090.ENSMUSP00000022722,10090.ENSMUSP00000027860	Ccl12,Irg1,Xcl1
GO:0042832	defense response to protozoan	2	27	1.68	0.0097	10090.ENSMUSP00000032473,10090.ENSMUSP00000113851	Iigp1,Bcl3
GO:0035458	cellular response to interferon-beta	2	29	1.65	0.0108	10090.ENSMUSP00000022722,10090.ENSMUSP00000032473	Irg1,Iigp1
GO:0045662	negative regulation of myoblast differentiation	2	29	1.65	0.0108	10090.ENSMUSP00000047646,10090.ENSMUSP00000053391	Cxcl10,Il1f9
GO:0032496	response to lipopolysaccharide	4	298	0.94	0.0115	10090.ENSMUSP00000000194,10090.ENSMUSP00000022722,10090.ENSMUSP00000047646,10090.ENSMUSP00000108716	Ccl12,Irg1,Cxcl10,Cxcl9
GO:0001525	angiogenesis	4	303	0.93	0.0116	10090.ENSMUSP00000000194,10090.ENSMUSP00000052444,10090.ENSMUSP00000087119,10090.ENSMUSP00000103015	Ccl12,Cxcr3,Mmp14,Anpep
GO:0002548	monocyte chemotaxis	2	31	1.62	0.0116	10090.ENSMUSP00000000194,10090.ENSMUSP00000027860	Ccl12,Xcl1
GO:0032733	positive regulation of interleukin-10 production	2	31	1.62	0.0116	10090.ENSMUSP00000027860,10090.ENSMUSP00000113851	Xcl1,Bcl3
GO:0051049	regulation of transport	9	1782	0.52	0.0116	10090.ENSMUSP00000000194,10090.ENSMUSP00000027243,10090.ENSMUSP00000027860,10090.ENSMUSP00000047646,10090.ENSMUSP00000052444,10090.ENSMUSP00000060082,10090.ENSMUSP00000066536,10090.ENSMUSP00000103015,10090.ENSMUSP00000108716	Ccl12,Il1r2,Xcl1,Cxcl10,Cxcr3,Oas2,Lipg,Anpep,Cxcl9
GO:2000406	positive regulation of T cell migration	2	32	1.61	0.0118	10090.ENSMUSP00000027860,10090.ENSMUSP00000047646	Xcl1,Cxcl10
GO:1900015	regulation of cytokine production involved in inflammatory response	2	33	1.59	0.0122	10090.ENSMUSP00000027243,10090.ENSMUSP00000069745	Il1r2,Tarm1
GO:0010831	positive regulation of myotube differentiation	2	37	1.54	0.0144	10090.ENSMUSP00000087119,10090.ENSMUSP00000108716	Mmp14,Cxcl9
GO:0051607	defense response to virus	3	152	1.11	0.0147	10090.ENSMUSP00000047646,10090.ENSMUSP00000060082,10090.ENSMUSP00000108716	Cxcl10,Oas2,Cxcl9
GO:0071222	cellular response to lipopolysaccharide	3	152	1.11	0.0147	10090.ENSMUSP00000000194,10090.ENSMUSP00000022722,10090.ENSMUSP00000047646	Ccl12,Irg1,Cxcl10
GO:0001937	negative regulation of endothelial cell proliferation	2	41	1.5	0.0164	10090.ENSMUSP00000000194,10090.ENSMUSP00000052444	Ccl12,Cxcr3
GO:0045861	negative regulation of proteolysis	4	350	0.87	0.0164	10090.ENSMUSP00000027243,10090.ENSMUSP00000049068,10090.ENSMUSP00000067445,10090.ENSMUSP00000078181	Il1r2,Stfa1,Stfa3,Stfa2l1
GO:0051241	negative regulation of multicellular organismal process	7	1191	0.58	0.0164	10090.ENSMUSP00000022722,10090.ENSMUSP00000027243,10090.ENSMUSP00000027860,10090.ENSMUSP00000047646,10090.ENSMUSP00000052444,10090.ENSMUSP00000103015,10090.ENSMUSP00000113851	Irg1,Il1r2,Xcl1,Cxcl10,Cxcr3,Anpep,Bcl3
GO:0071356	cellular response to tumor necrosis factor	3	160	1.08	0.0164	10090.ENSMUSP00000000194,10090.ENSMUSP00000022722,10090.ENSMUSP00000027860	Ccl12,Irg1,Xcl1
GO:0007249	I-kappaB kinase/NF-kappaB signaling	2	46	1.45	0.0193	10090.ENSMUSP00000006956,10090.ENSMUSP00000113851	Saa3,Bcl3
GO:0009966	regulation of signal transduction	11	2823	0.4	0.0199	10090.ENSMUSP00000000194,10090.ENSMUSP00000006956,10090.ENSMUSP00000022722,10090.ENSMUSP00000027243,10090.ENSMUSP00000027860,10090.ENSMUSP00000047646,10090.ENSMUSP00000052444,10090.ENSMUSP00000053391,10090.ENSMUSP00000087119,10090.ENSMUSP00000108716,10090.ENSMUSP00000113851	Ccl12,Saa3,Irg1,Il1r2,Xcl1,Cxcl10,Cxcr3,Il1f9,Mmp14,Cxcl9,Bcl3
GO:0001819	positive regulation of cytokine production	4	383	0.83	0.0211	10090.ENSMUSP00000027860,10090.ENSMUSP00000053391,10090.ENSMUSP00000069745,10090.ENSMUSP00000113851	Xcl1,Il1f9,Tarm1,Bcl3
GO:0048519	negative regulation of biological process	15	4771	0.31	0.0211	10090.ENSMUSP00000000194,10090.ENSMUSP00000022722,10090.ENSMUSP00000027243,10090.ENSMUSP00000027860,10090.ENSMUSP00000041907,10090.ENSMUSP00000047646,10090.ENSMUSP00000049068,10090.ENSMUSP00000052444,10090.ENSMUSP00000053391,10090.ENSMUSP00000067445,10090.ENSMUSP00000069745,10090.ENSMUSP00000078181,10090.ENSMUSP00000087119,10090.ENSMUSP00000103015,10090.ENSMUSP00000113851	Ccl12,Irg1,Il1r2,Xcl1,F11r,Cxcl10,Stfa1,Cxcr3,Il1f9,Stfa3,Tarm1,Stfa2l1,Mmp14,Anpep,Bcl3
GO:0051050	positive regulation of transport	6	987	0.6	0.0262	10090.ENSMUSP00000000194,10090.ENSMUSP00000027860,10090.ENSMUSP00000047646,10090.ENSMUSP00000052444,10090.ENSMUSP00000066536,10090.ENSMUSP00000108716	Ccl12,Xcl1,Cxcl10,Cxcr3,Lipg,Cxcl9
GO:0052547	regulation of peptidase activity	4	416	0.79	0.0267	10090.ENSMUSP00000049068,10090.ENSMUSP00000067445,10090.ENSMUSP00000078181,10090.ENSMUSP00000087119	Stfa1,Stfa3,Stfa2l1,Mmp14
GO:0051346	negative regulation of hydrolase activity	4	419	0.79	0.0272	10090.ENSMUSP00000041907,10090.ENSMUSP00000049068,10090.ENSMUSP00000067445,10090.ENSMUSP00000078181	F11r,Stfa1,Stfa3,Stfa2l1
GO:0002683	negative regulation of immune system process	4	421	0.79	0.0273	10090.ENSMUSP00000000194,10090.ENSMUSP00000022722,10090.ENSMUSP00000027860,10090.ENSMUSP00000069745	Ccl12,Irg1,Xcl1,Tarm1
GO:0050789	regulation of biological process	23	9594	0.19	0.0273	10090.ENSMUSP00000000194,10090.ENSMUSP00000006956,10090.ENSMUSP00000022722,10090.ENSMUSP00000025229,10090.ENSMUSP00000026315,10090.ENSMUSP00000027243,10090.ENSMUSP00000027860,10090.ENSMUSP00000032473,10090.ENSMUSP00000041907,10090.ENSMUSP00000047646,10090.ENSMUSP00000049068,10090.ENSMUSP00000052444,10090.ENSMUSP00000053391,10090.ENSMUSP00000060082,10090.ENSMUSP00000066536,10090.ENSMUSP00000067445…	Ccl12,Saa3,Irg1,Cfb,Dnase1l3,Il1r2,Xcl1,Iigp1,F11r,Cxcl10,Stfa1,Cxcr3,Il1f9,Oas2,Lipg,Stfa3,Tarm1,Stfa2l1,Mmp14,Anpep,Vcan,Cxcl9,Bcl3
GO:0001910	regulation of leukocyte mediated cytotoxicity	2	62	1.32	0.0295	10090.ENSMUSP00000026315,10090.ENSMUSP00000027860	Dnase1l3,Xcl1
GO:0032879	regulation of localization	10	2579	0.4	0.0295	10090.ENSMUSP00000000194,10090.ENSMUSP00000027243,10090.ENSMUSP00000027860,10090.ENSMUSP00000047646,10090.ENSMUSP00000052444,10090.ENSMUSP00000060082,10090.ENSMUSP00000066536,10090.ENSMUSP00000087119,10090.ENSMUSP00000103015,10090.ENSMUSP00000108716	Ccl12,Il1r2,Xcl1,Cxcl10,Cxcr3,Oas2,Lipg,Mmp14,Anpep,Cxcl9
GO:0050801	ion homeostasis	5	706	0.66	0.0295	10090.ENSMUSP00000027860,10090.ENSMUSP00000047646,10090.ENSMUSP00000052444,10090.ENSMUSP00000066536,10090.ENSMUSP00000108716	Xcl1,Cxcl10,Cxcr3,Lipg,Cxcl9
GO:0030162	regulation of proteolysis	5	716	0.66	0.0304	10090.ENSMUSP00000027243,10090.ENSMUSP00000049068,10090.ENSMUSP00000067445,10090.ENSMUSP00000078181,10090.ENSMUSP00000087119	Il1r2,Stfa1,Stfa3,Stfa2l1,Mmp14
GO:0051246	regulation of protein metabolic process	10	2612	0.39	0.0314	10090.ENSMUSP00000000194,10090.ENSMUSP00000027243,10090.ENSMUSP00000027860,10090.ENSMUSP00000049068,10090.ENSMUSP00000066536,10090.ENSMUSP00000067445,10090.ENSMUSP00000078181,10090.ENSMUSP00000087119,10090.ENSMUSP00000105173,10090.ENSMUSP00000113851	Ccl12,Il1r2,Xcl1,Stfa1,Lipg,Stfa3,Stfa2l1,Mmp14,Vcan,Bcl3
GO:0007165	signal transduction	12	3594	0.34	0.0361	10090.ENSMUSP00000000194,10090.ENSMUSP00000006956,10090.ENSMUSP00000027243,10090.ENSMUSP00000027860,10090.ENSMUSP00000032473,10090.ENSMUSP00000047646,10090.ENSMUSP00000052444,10090.ENSMUSP00000053391,10090.ENSMUSP00000060082,10090.ENSMUSP00000103015,10090.ENSMUSP00000108716,10090.ENSMUSP00000113851	Ccl12,Saa3,Il1r2,Xcl1,Iigp1,Cxcl10,Cxcr3,Il1f9,Oas2,Anpep,Cxcl9,Bcl3
GO:0044092	negative regulation of molecular function	6	1078	0.56	0.0361	10090.ENSMUSP00000022722,10090.ENSMUSP00000027860,10090.ENSMUSP00000041907,10090.ENSMUSP00000049068,10090.ENSMUSP00000067445,10090.ENSMUSP00000078181	Irg1,Xcl1,F11r,Stfa1,Stfa3,Stfa2l1
GO:0010951	negative regulation of endopeptidase activity	3	235	0.92	0.0362	10090.ENSMUSP00000049068,10090.ENSMUSP00000067445,10090.ENSMUSP00000078181	Stfa1,Stfa3,Stfa2l1
GO:0070613	regulation of protein processing	2	80	1.21	0.0424	10090.ENSMUSP00000027243,10090.ENSMUSP00000087119	Il1r2,Mmp14
GO:0007162	negative regulation of cell adhesion	3	256	0.88	0.0435	10090.ENSMUSP00000027860,10090.ENSMUSP00000069745,10090.ENSMUSP00000087119	Xcl1,Tarm1,Mmp14
GO:0048584	positive regulation of response to stimulus	8	1922	0.43	0.0454	10090.ENSMUSP00000000194,10090.ENSMUSP00000022722,10090.ENSMUSP00000025229,10090.ENSMUSP00000027860,10090.ENSMUSP00000047646,10090.ENSMUSP00000052444,10090.ENSMUSP00000069745,10090.ENSMUSP00000108716	Ccl12,Irg1,Cfb,Xcl1,Cxcl10,Cxcr3,Tarm1,Cxcl9
GO:0007186	G protein-coupled receptor signaling pathway	5	824	0.59	0.0482	10090.ENSMUSP00000000194,10090.ENSMUSP00000027860,10090.ENSMUSP00000047646,10090.ENSMUSP00000052444,10090.ENSMUSP00000108716	Ccl12,Xcl1,Cxcl10,Cxcr3,Cxcl9

## Sheet: Table S3
Supplementary Table S3: GO term analysis of down regulated gene
#term ID	term description	observed gene count	background gene count	strength	false discovery rate	matching proteins in your network (labels)
KEGG Pathway
mmu03320	PPAR signaling pathway	4	85	1.6	0.00014	Pparg,Lpl,Fabp4,Cd36
mmu04145	Phagosome	4	165	1.31	0.00087	Cd209d,Cd209a,Mrc1,Cd36
mmu05152	Tuberculosis	3	172	1.17	0.0148	Cd209d,Cd209a,Mrc1
mmu04979	Cholesterol metabolism	2	48	1.55	0.0158	Lpl,Cd36
Molecular Function
GO:0005537	mannose binding	3	22	2.06	0.00044	Cd209d,Cd209a,Mrc1
GO:0036041	long-chain fatty acid binding	3	18	2.15	0.00044	Pparg,Fabp4,Cd36
GO:0001618	virus receptor activity	2	17	2	0.0086	Cd209a,Cldn1
GO:0030246	carbohydrate binding	4	265	1.11	0.0086	Clec10a,Cd209d,Cd209a,Mrc1
GO:0008289	lipid binding	5	652	0.81	0.023	Pparg,Lpl,Fabp4,Igj,Cd36
GO:0038023	signaling receptor activity	6	1020	0.7	0.0236	Pparg,Tnfrsf17,Gpr128,Mrc1,Hpgd,Cd36
Cellular Component
GO:0031224	intrinsic component of membrane	16	4661	0.46	0.0012	Clec10a,Ace,Derl3,Cd209d,Cd209a,Lpl,Tnfrsf17,Cldn1,Gpr128,St6gal1,Mrc1,Abca9,Cd300e,Dennd5b,Slc12a2,Cd36
GO:0016021	integral component of membrane	15	4504	0.45	0.0023	Clec10a,Ace,Derl3,Cd209d,Cd209a,Tnfrsf17,Cldn1,Gpr128,St6gal1,Mrc1,Abca9,Cd300e,Dennd5b,Slc12a2,Cd36
GO:0000138	Golgi trans cisterna	2	9	2.28	0.0032	St6gal1,Hid1
GO:0016323	basolateral plasma membrane	4	243	1.14	0.0062	Ace,Cldn1,Hpgd,Slc12a2
GO:0005797	Golgi medial cisterna	2	18	1.97	0.0065	St6gal1,Hid1
GO:0016020	membrane	18	7460	0.31	0.0065	Clec10a,Ace,Derl3,Cd209d,Cd209a,Lpl,Tnfrsf17,Cldn1,Gpr128,St6gal1,Mrc1,Hpgd,Abca9,Cd300e,Hid1,Dennd5b,Slc12a2,Cd36
GO:0009986	cell surface	5	796	0.73	0.0409	Ace,Cd209a,Lpl,Mrc1,Cd36
Biological Process
GO:0010885	regulation of cholesterol storage	3	11	2.36	0.00035	Pparg,Lpl,Cd36
GO:0015909	long-chain fatty acid transport	4	44	1.89	0.00035	Pparg,Ace,Fabp4,Cd36
GO:0071404	cellular response to low-density lipoprotein particle stimulus	3	19	2.13	0.00067	Pparg,Lpl,Cd36
GO:0009617	response to bacterium	7	566	1.02	0.0007	Ace,Cd209d,Cldn1,Mrc1,Hpgd,Igj,Cd36
GO:0010743	regulation of macrophage derived foam cell differentiation	3	21	2.08	0.0007	Pparg,Lpl,Cd36
GO:0006869	lipid transport	5	231	1.26	0.00099	Pparg,Ace,Fabp4,Abca9,Cd36
GO:0009605	response to external stimulus	11	2021	0.66	0.001	Pparg,Ace,Cd209d,Irf4,Cldn1,Mrc1,Hpgd,Igj,Dennd5b,Slc12a2,Cd36
GO:0055096	low-density lipoprotein particle mediated signaling	2	3	2.75	0.0013	Lpl,Cd36
GO:0006631	fatty acid metabolic process	5	285	1.17	0.0016	Pparg,Lpl,Fabp4,Hpgd,Cd36
GO:0006952	defense response	8	1079	0.8	0.0016	Clec10a,Pparg,Cd209d,Irf4,Cldn1,Mrc1,Igj,Cd36
GO:0032496	response to lipopolysaccharide	5	298	1.15	0.0016	Ace,Cldn1,Mrc1,Hpgd,Cd36
GO:0051707	response to other organism	8	1050	0.81	0.0016	Ace,Cd209d,Irf4,Cldn1,Mrc1,Hpgd,Igj,Cd36
GO:0050896	response to stimulus	18	6616	0.36	0.0023	Clec10a,Pparg,Ace,Derl3,Cd209d,Lpl,Irf4,Tnfrsf17,Cldn1,Gpr128,Mrc1,Fabp4,Hpgd,Igj,Hid1,Dennd5b,Slc12a2,Cd36
GO:0010886	positive regulation of cholesterol storage	2	7	2.38	0.0024	Lpl,Cd36
GO:0002376	immune system process	9	1703	0.65	0.0045	Pparg,Ace,Irf4,Tnfrsf17,Cldn1,Mrc1,Cd300e,Igj,Cd36
GO:0010744	positive regulation of macrophage derived foam cell differentiation	2	11	2.19	0.0048	Lpl,Cd36
GO:0006810	transport	12	3187	0.5	0.005	Pparg,Ace,Cd209d,Cd209a,Cldn1,Mrc1,Fabp4,Abca9,Hid1,Dennd5b,Slc12a2,Cd36
GO:0010889	regulation of sequestering of triglyceride	2	12	2.15	0.0052	Pparg,Lpl
GO:0060100	positive regulation of phagocytosis, engulfment	2	12	2.15	0.0052	Pparg,Cd36
GO:0006820	anion transport	5	458	0.97	0.0062	Pparg,Ace,Fabp4,Slc12a2,Cd36
GO:0019752	carboxylic acid metabolic process	6	738	0.84	0.0062	Pparg,Lpl,St6gal1,Fabp4,Hpgd,Cd36
GO:0098542	defense response to other organism	6	735	0.84	0.0062	Cd209d,Irf4,Cldn1,Mrc1,Igj,Cd36
GO:0050872	white fat cell differentiation	2	16	2.03	0.0063	Pparg,Fabp4
GO:0006950	response to stress	11	2899	0.51	0.0067	Clec10a,Pparg,Derl3,Cd209d,Lpl,Irf4,Cldn1,Mrc1,Igj,Slc12a2,Cd36
GO:0042953	lipoprotein transport	2	17	2	0.0067	Pparg,Cd36
GO:0071285	cellular response to lithium ion	2	17	2	0.0067	Pparg,Fabp4
GO:0051051	negative regulation of transport	5	509	0.92	0.0076	Pparg,Ace,Derl3,Mzb1,Cd36
GO:0032101	regulation of response to external stimulus	6	811	0.8	0.0078	Pparg,Ace,Irf4,St6gal1,Fabp4,Cd36
GO:0033993	response to lipid	6	825	0.79	0.0084	Pparg,Ace,Cldn1,Mrc1,Hpgd,Cd36
GO:0046325	negative regulation of glucose import	2	22	1.89	0.0088	Ace,Mzb1
GO:0031347	regulation of defense response	5	538	0.9	0.0089	Pparg,Ace,Irf4,Fabp4,Cd36
GO:0010033	response to organic substance	10	2553	0.52	0.0092	Pparg,Ace,Derl3,Lpl,Cldn1,Mrc1,Fabp4,Hpgd,Hid1,Cd36
GO:0006972	hyperosmotic response	2	24	1.85	0.0096	Cldn1,Slc12a2
GO:0051704	multi-organism process	9	2092	0.56	0.0097	Ace,Cd209d,Cd209a,Irf4,Cldn1,Mrc1,Hpgd,Igj,Cd36
GO:0050715	positive regulation of cytokine secretion	3	131	1.29	0.0112	Cd209d,Lpl,Cd36
GO:0001817	regulation of cytokine production	5	592	0.86	0.012	Pparg,Cd209d,Lpl,Irf4,Cd36
GO:0006955	immune response	6	914	0.75	0.012	Irf4,Tnfrsf17,Cldn1,Mrc1,Igj,Cd36
GO:0018279	protein N-linked glycosylation via asparagine	2	30	1.75	0.0129	Derl3,St6gal1
GO:0050873	brown fat cell differentiation	2	34	1.7	0.0154	Pparg,Fabp4
GO:0046718	viral entry into host cell	2	35	1.69	0.016	Cd209a,Cldn1
GO:0051098	regulation of binding	4	376	0.96	0.0171	Pparg,Ace,Irf4,Cd36
GO:0071248	cellular response to metal ion	3	164	1.19	0.0172	Pparg,Cldn1,Fabp4
GO:0001819	positive regulation of cytokine production	4	383	0.95	0.0178	Cd209d,Lpl,Irf4,Cd36
GO:1900077	negative regulation of cellular response to insulin stimulus	2	39	1.64	0.0182	Pparg,Mzb1
GO:1901700	response to oxygen-containing compound	7	1429	0.62	0.0182	Pparg,Ace,Cldn1,Mrc1,Hpgd,Hid1,Cd36
GO:0042755	eating behavior	2	41	1.62	0.0195	Ace,Cd36
GO:0008217	regulation of blood pressure	3	182	1.15	0.0207	Pparg,Ace,Cd36
GO:0009628	response to abiotic stimulus	6	1063	0.68	0.0207	Pparg,Lpl,Cldn1,Dennd5b,Slc12a2,Cd36
GO:0090087	regulation of peptide transport	5	703	0.78	0.0207	Pparg,Derl3,Cd209d,Lpl,Cd36
GO:0042592	homeostatic process	7	1494	0.6	0.0216	Pparg,Lpl,Tnfrsf17,Cldn1,Fabp4,Slc12a2,Cd36
GO:0065007	biological regulation	20	10168	0.22	0.0216	Pparg,Ace,Derl3,Cd209d,Cd209a,Lpl,Irf4,Tnfrsf17,Cldn1,Gpr128,St6gal1,Mzb1,Mrc1,Fabp4,Hpgd,Pou2af1,Igj,Dennd5b,Slc12a2,Cd36
GO:0097006	regulation of plasma lipoprotein particle levels	2	46	1.57	0.0221	Lpl,Cd36
GO:0006897	endocytosis	4	424	0.9	0.0223	Cd209d,Cd209a,Mrc1,Cd36
GO:0048522	positive regulation of cellular process	13	4827	0.36	0.0223	Pparg,Ace,Cd209d,Lpl,Irf4,Cldn1,St6gal1,Mzb1,Fabp4,Hpgd,Pou2af1,Igj,Cd36
GO:0090317	negative regulation of intracellular protein transport	2	47	1.56	0.0223	Derl3,Cd36
GO:0051099	positive regulation of binding	3	198	1.11	0.0234	Pparg,Ace,Irf4
GO:1904705	regulation of vascular smooth muscle cell proliferation	2	50	1.53	0.0239	Pparg,Hpgd
GO:0006811	ion transport	6	1156	0.64	0.0269	Pparg,Ace,Fabp4,Dennd5b,Slc12a2,Cd36
GO:0002682	regulation of immune system process	6	1165	0.64	0.0272	Pparg,Ace,Cd209a,Irf4,Mzb1,Cd36
GO:0032944	regulation of mononuclear cell proliferation	3	217	1.07	0.0272	Cd209a,St6gal1,Mzb1
GO:0042127	regulation of cell population proliferation	7	1594	0.57	0.0272	Pparg,Ace,Cd209a,St6gal1,Mzb1,Fabp4,Hpgd
GO:0051046	regulation of secretion	5	789	0.73	0.0272	Pparg,Ace,Cd209d,Lpl,Cd36
GO:0071396	cellular response to lipid	4	464	0.86	0.0272	Pparg,Cldn1,Mrc1,Cd36
GO:0080134	regulation of response to stress	6	1167	0.64	0.0272	Pparg,Ace,Derl3,Irf4,Fabp4,Cd36
GO:0009612	response to mechanical stimulus	3	219	1.07	0.0275	Dennd5b,Slc12a2,Cd36
GO:0050982	detection of mechanical stimulus	2	57	1.47	0.0275	Dennd5b,Slc12a2
GO:0002791	regulation of peptide secretion	4	479	0.85	0.0284	Pparg,Cd209d,Lpl,Cd36
GO:0034121	regulation of toll-like receptor signaling pathway	2	59	1.46	0.0285	Irf4,Cd36
GO:0042742	defense response to bacterium	3	229	1.05	0.0297	Cd209d,Igj,Cd36
GO:0043388	positive regulation of DNA binding	2	62	1.44	0.0304	Pparg,Irf4
GO:0006641	triglyceride metabolic process	2	63	1.43	0.031	Lpl,Cd36
GO:0045088	regulation of innate immune response	3	242	1.02	0.0334	Pparg,Irf4,Cd36
GO:0098657	import into cell	4	516	0.82	0.0343	Cd209d,Cd209a,Mrc1,Cd36
GO:0019395	fatty acid oxidation	2	70	1.38	0.0362	Pparg,Cd36
GO:0014070	response to organic cyclic compound	5	883	0.68	0.0371	Pparg,Cldn1,Hpgd,Hid1,Cd36
GO:0050794	regulation of cellular process	18	9045	0.23	0.0372	Pparg,Ace,Derl3,Cd209d,Cd209a,Lpl,Irf4,Tnfrsf17,Cldn1,Gpr128,St6gal1,Mzb1,Mrc1,Fabp4,Hpgd,Pou2af1,Igj,Cd36
GO:0002250	adaptive immune response	3	260	0.99	0.0376	Irf4,Tnfrsf17,Igj
GO:0051049	regulation of transport	7	1782	0.52	0.0396	Pparg,Ace,Derl3,Cd209d,Lpl,Mzb1,Cd36
GO:1901888	regulation of cell junction assembly	2	76	1.35	0.0396	Ace,Cldn1
GO:0031100	animal organ regeneration	2	77	1.34	0.0398	Ace,Cldn1
GO:0031349	positive regulation of defense response	3	268	0.98	0.0398	Ace,Fabp4,Cd36
GO:0042632	cholesterol homeostasis	2	78	1.34	0.0398	Lpl,Fabp4
GO:0071310	cellular response to organic substance	7	1858	0.5	0.0442	Pparg,Derl3,Cldn1,Mrc1,Fabp4,Hpgd,Cd36
GO:0002702	positive regulation of production of molecular mediator of immune response	2	89	1.28	0.0465	Mzb1,Cd36
GO:0070542	response to fatty acid	2	90	1.28	0.0472	Cldn1,Cd36
GO:0043112	receptor metabolic process	2	91	1.27	0.0476	Pparg,Cd36
GO:0050727	regulation of inflammatory response	3	301	0.93	0.0476	Pparg,Ace,Fabp4
GO:0048878	chemical homeostasis	5	1002	0.63	0.0499	Pparg,Lpl,Cldn1,Fabp4,Cd36

## Sheet: Table S4
Supplementary Table S4: Identified miRNAs which are targeting DEGs
miRNA	P-value	Odds Ratio	Combined Score	Target Genes
hsa-miR-1199-5p	0.033116	34.2668	116.772	IRF4
hsa-miR-138-5p	0.001059	53.8455	368.883	FABP4;LPL
hsa-miR-26a-5p	0.013316	14.3128	61.8145	ADGRG7;IRF4
hsa-miR-3130-3p	0.032727	34.6864	118.612	LPL
hsa-miR-320c	0.042399	26.5487	83.9105	IRF4
hsa-miR-331-5p	0.024928	45.9217	169.532	IRF4
hsa-miR-369-5p	0.004392	285.457	1549.44	FABP4
hsa-miR-3943	0.030393	37.4361	130.784	IRF4
hsa-miR-4313	0.026492	43.1299	156.6	IRF4
hsa-miR-4319	0.033116	34.2668	116.772	IRF4
hsa-miR-4436b-5p	0.036993	30.5668	100.779	VCAN
hsa-miR-4448	0.030783	36.9481	128.609	MRC1
hsa-miR-4480	0.048928	22.8894	69.0666	MRC1
hsa-miR-4503	0.028054	40.6571	145.293	IRF4
hsa-miR-4666b	0.026883	42.484	153.633	VCAN
hsa-miR-4678	0.026492	43.1299	156.6	IRF4
hsa-miR-497-3p	0.0397	28.4171	91.6854	IRF4
hsa-miR-5011-3p	0.021793	52.746	201.815	VCAN
hsa-miR-574-3p	0.009958	118.857	547.858	IRF4
hsa-miR-643	0.016286	71.2571	293.4	VCAN
hsa-miR-6738-3p	0.033116	34.2668	116.772	LPL
hsa-miR-6751-3p	0.033892	33.4571	113.238	IRF4
hsa-miR-6777-3p	0.040472	27.8571	89.3421	VCAN
hsa-miR-6792-5p	0.040472	27.8571	89.3421	IRF4
hsa-miR-887	0.012277	14.9511	65.7851	VCAN;IRF4
hsa-miR-4633-5p	0.019381	7.14884	28.1912	ADGRG7;IRF4;MRC1
hsa-miR-3177-3p	0.030808	9.03938	31.457	VCAN;IRF4
hsa-miR-4423-3p	0.03328	5.72325	19.4751	IRF4;MRC1;LPL

## Sheet: Table S5
Supplementary Table S5: Identified significant TFs targeting DEGs and their interaction with other proteins.
TFs	P-value	Odds Ratio	Combined Score
BATF	0.004791	259.493	1385.97
PRDM1	0.007576	158.524	774.035
IRF8	0.012731	91.9862	401.404
CHD1	0.02571	44.4821	162.843
SPI1	0.026101	43.7956	159.668
STAT6	0.032727	34.6864	118.612
CCND1	0.042399	26.5487	83.9105

## Sheet: Table S6
Supplementary Table S6 - Detailed report of sensitivity and specificity of Bcl3 gene
------------------------------------------------------------------------------
Correctly
Supplementary Table S6: Detailed report of sensitivity and specificity of Bcl3 gene
Cutpoint Sensitivity Specificity Classified LR+ LR-
( >= 2.802.. ) 100.00% 0.00% 47.37% 1.0000
( >= 2.836.. ) 100.00% 10.00% 52.63% 1.1111 0.0000
( >= 2.888.. ) 100.00% 20.00% 57.89% 1.2500 0.0000
( >= 2.904.. ) 100.00% 30.00% 63.16% 1.4286 0.0000
( >= 2.917.. ) 100.00% 40.00% 68.42% 1.6667 0.0000
( >= 2.92108 ) 100.00% 50.00% 73.68% 2.0000 0.0000
( >= 3.017.. ) 100.00% 60.00% 78.95% 2.5000 0.0000
( >= 3.031.. ) 100.00% 70.00% 84.21% 3.3333 0.0000
( >= 3.037.. ) 88.89% 70.00% 78.95% 2.9630 0.1587
( >= 3.067.. ) 88.89% 80.00% 84.21% 4.4444 0.1389
( >= 3.069.. ) 88.89% 90.00% 89.47% 8.8889 0.1235
( >= 3.073.. ) 77.78% 90.00% 84.21% 7.7778 0.2469
( >= 3.125.. ) 66.67% 90.00% 78.95% 6.6667 0.3704
( >= 3.136.. ) 55.56% 90.00% 73.68% 5.5556 0.4938
( >= 3.15175 ) 44.44% 90.00% 68.42% 4.444 0.6173
( >= 3.1671 ) 44.44% 100.00% 73.68% 0.5556
( >= 3.172.. ) 33.33% 100.00% 68.42% 0.6667
( >= 3.174.. ) 22.22% 100.00% 63.16% 0.7778
( >= 3.225.. ) 11.11% 100.00% 57.89% 0.8889
( > 3.225.. ) 0.00% 100.00% 52.63% 1.0000
------------------------------------------------------------------------------

## Sheet: Table S7
Supplementary Table S7: Atomic level interactions of drugs with the ADGRG7.
ADGRG7_Actinomycin
Hydrophobic Interactions
Index	Residue	AA	Distance	Ligand Atom	Protein Atom
1	216A	GLU	3.78	8052	2085
2	216A	GLU	3.9	8051	2084
3	370A	LYS	3.46	8065	3591
Hydrogen Bonds
Index	Residue	AA	Distance H-A	Distance D-A	Donor Angle	Donor Atom	Acceptor Atom
1	283A	SER	2.54	3.08	113.97	2715 [O3]	8109 [O2]
2	327A	GLN	3.12	4.07	161.07	3150 [Nam]	8106 [O2]
3	370A	LYS	2.69	3.11	105.22	3593 [N3+]	8108 [O2]
ADGRG7_Adriamycin
Hydrophobic Interactions
Index	Residue	AA	Distance	Ligand Atom	Protein Atom
1	485A	PHE	3.43	8037	4819
2	628A	PHE	2.76	8051	6274
3	688A	TYR	3.53	8055	6866
4	691A	LEU	3.23	8055	6902
5	710A	THR	3.6	8037	7112
π-Stacking
Index	Residue	AA	Distance	Angle	Offset	Stacking Type	Ligand Atoms
1	705A	PHE	4.77	82.51	0.63	T	8032, 8033, 8034, 8039, 8040, 8041

## Sheet: Table S8
Supplementary Table S8: Atomic level interactions of drugs with the FABP4.
FABP4_Actinomycin
Hydrophobic Interactions
Index	Residue	AA	Distance	Ligand Atom	Protein Atom
1	0A	MET	3.82	1499	67
2	49A	ILE	3.78	1527	542
3	66A	LEU	3.4	1525	750
4	66A	LEU	3.87	1547	748
5	86A	LEU	3.64	1496	957
Hydrogen Bonds
Index	Residue	AA	Distance H-A	Distance D-A	Donor Angle	Donor Atom	Acceptor Atom
1	85A	THR	3.4	3.8	107.37	942 [O3]	1570 [O2]
2	86A	LEU	2.84	3.76	156.51	1488 [Nam]	951 [O3]
FABP4_Adriamycin
Hydrophobic Interactions
Index	Residue	AA	Distance	Ligand Atom	Protein Atom
1	0A	MET	3.7	1491	67
2	86A	LEU	3.67	1492	957
3	87A	ASP	3.83	1508	971
4	88A	GLY	3.84	1497	983
Hydrogen Bonds
Index	Residue	AA	Distance H-A	Distance D-A	Donor Angle	Donor Atom	Acceptor Atom
1	87A	ASP	2.11	2.8	126.48	1515 [O3]	975 [O3]
2	88A	GLY	2.41	3.23	137.19	981 [N3]	1516 [O3]

## Sheet: Table S9
Supplementary Table S9: Atomic level interactions of drugs with the IRF4
IRF4_Actinomycin
Hydrophobic Interactions
Index	Residue	AA	Distance	Ligand Atom	Protein Atom
1	37G	TYR	3.56	1265	182
2	65G	GLU	3.49	1276	506
3	69G	ALA	3.47	1265	540
4	76G	LEU	3.5	1269	620
5	77G	PHE	3.93	1221	629
6	82G	ARG	3.73	1249	692
7	83G	GLU	3.96	1248	709
Hydrogen Bonds
Index	Residue	AA	Distance H-A	Distance D-A	Donor Angle	Donor Atom	Acceptor Atom
1	36G	LYS	2.01	2.97	161.21	169 [N3+]	1204 [Npl]
2	37G	TYR	2.56	3.05	110.09	185 [O3]	1278 [O2]
3	37G	TYR	2.57	3.42	144.97	1204 [Npl]	185 [O3]
Salt Bridges
Index	Residue	AA	Distance	Ligand Group	Ligand Atoms
1	72G	LYS	5.44	Carboxylate	1291, 1287
IRF4_Adriamycin
Hydrophobic Interactions
Index	Residue	AA	Distance	Ligand Atom	Protein Atom
1	24G	LEU	3.65	1218	36
2	74G	TRP	3.73	1213	598
3	100G	ALA	3.73	1209	888
Hydrogen Bonds
Index	Residue	AA	Distance H-A	Distance D-A	Donor Angle	Donor Atom	Acceptor Atom
1	23G	LYS	2.34	3.31	164.57	19 [Nam]	1234 [O3]
2	24G	LEU	2.62	3.18	115.35	32 [Nam]	1234 [O3]
3	25G	ARG	2.97	3.93	161.28	41 [Nam]	1236 [O2]
4	78G	LYS	2.02	3	165.53	648 [N3+]	1231 [O2]
5	103G	LYS	2.43	3.24	137.63	918 [N3+]	1203 [N3]
